# Supplementary material for: Characterization of Sugar Reduction in Model Confectionary Gels Using Descriptive Analysis
Source: Gels. 2022 Oct 11;8(10):644. doi: 10.3390/gels8100644 (PMC9601666; doi:10.3390/gels8100644)
Supplement: Supplementary file 1 [file gels-08-00644-s001.zip]

Archive with 1 entries (1 files):
- gels-1946035-supplementary.pdf
